# Supplementary material for: The RNA-Binding Protein RBM3 Promotes Neural Stem Cell (NSC) Proliferation Under Hypoxia
Source: Front Cell Dev Biol. 2019 Nov 21;7:288. doi: 10.3389/fcell.2019.00288 (PMC6881237; doi:10.3389/fcell.2019.00288)
Supplement: TABLE S1 — Stability test of housekeeping genes under hypoxia for real-time PCR. The Ct values of six commonly used housekeeping genes, beta-actin (actb), glyceraldehyde 3-phosphate dehydrogenase (gapdh), ribosomal protein L13a (rpl13a), 45S pre-ribosomal RNA (rn45s), 28S ribosomal RNA (rn28s1) and alpha-tubulin-1 (tuba1), were measured by real-time PCR under 21, 5, 2.5, and 1% hypoxic conditions in C17.2 cells. Their stability was ranked by geNorm method (https://genorm.cmgg.be/). Actb shows the lowest M value, indicating its highest stability under hypoxic conditions and thereby selected as reference gene in real-time PCR experiments. [file Table_1.XLSX]

## Sheet: Tabelle1
1.5
	0.00930822	0.0136675	0.00550013	0.462048	0.637884	0.00458212
1.5	actb	gapdh	rpl13a	rn45s	rn28s1	tuba1	Normalisation Factor
21% O2	0.00961687	0.0137579	0.0041399	0.339118	0.459116	0.00526531	0.883367
5% O2	0.0117907	0.0120747	0.00515644	0.606181	0.974091	0.00480722	1.14088
2.5% O2	0.0107119	0.0192999	0.00893248	0.788582	0.795404	0.00578633	1.38612
1% O2	0.00618054	0.0108838	0.00479932	0.281156	0.465434	0.00300985	0.715844
	0.00930822	0.0136675	0.00550013	0.462048	0.637884	0.00458212
M < 1.5	0.377211	0.394464	0.436499	0.435282	0.445186	0.38723
